# Supplementary material for: From Patterns to Projections: A Spatiotemporal Distribution of Drug-Resistant Tuberculosis in Paraná, Brazil (2012–2023)
Source: Pathogens. 2025 Oct 16;14(10):1046. doi: 10.3390/pathogens14101046 (PMC12566916; doi:10.3390/pathogens14101046)
Supplement: Supplementary file 1 [file pathogens-14-01046-s001.zip]

Archive with 5 entries (5 files):
- Figure S2.pdf
- FigureS1.jpg
- Table S1.pdf
- Table S2.pdf
- Table S3.pdf
